# Supplementary material for: Old nodes, new tricks: optimized methods for chronic wasting disease prion detection in preserved retropharyngeal lymph nodes
Source: J Vet Diagn Invest. 2026 May 21:10406387261445902. Online ahead of print. doi: 10.1177/10406387261445902 (PMC13194330; doi:10.1177/10406387261445902)
Supplement: sj-xlsx-2-vdi-10.1177_10406387261445902 – Supplemental material for Old nodes, new tricks: optimized methods for chronic wasting disease prion detection in preserved retropharyngeal lymph nodes [file sj-xlsx-2-vdi-10.1177_10406387261445902.xlsx]

## Sheet: Fresh
JVDI: Supplemental material
Munster A, et al. Old nodes, new tricks: optimized methods for chronic wasting disease prion detection in preserved retropharyngeal lymph nodes
	CWD_status	AFR1	AFR2	AFR3	3of6_ 48h_Fresh
Avery Munster	Positive	0.06	0.08	0.06	P
2	Positive	0.06	0.08	0.06	P
3	Positive	0.08	0.06	0.06	P
4	Positive	0.05	0.08	0.08	P
5	Positive	0.06	0.05	0.08	P
6	Positive	0.06	0.04	0.04	P
7	Positive	0.06	0.06	0.07	P
9	Positive	0.07	0.07	0.07	P
10	Positive	0.07	0.07	0.07	P
11	Positive	0.07	0.18	0.06	P
12	Positive	0.06	0.07	0.08	P
13	Positive	0.08	0.08	0.07	P
14	Positive	0.07	0.07	0.1	P
15	Positive	0.07	0.07	0.1	P
16	Positive	0.08	0.07	0.08	P
17	Positive	0.07	0.09	0.08	P
18	Positive	0.07	0.06	0.07	P
19	Positive	0.08	0.06	0.07	P
20	Positive	0.07	0.04	0.06	P
21	Positive	0.06	0.07	0.05	P
22	Positive	0.06	0.08	0.07	P
23	Positive	0.06	0.06	0.05	P
24	Positive	0.05	0.05	0.05	P
25	Positive	0.06	0.07	0.07	P
26	Positive	0.07	0.07	0.09	P
27	Positive	0.05	0.07	0.07	P
28	Positive	0.06	0.07	0.08	P
29	Positive	0.06	0.08	0.07	P
30	Positive	0.06	0.08	0.06	P
31	Positive	0.04	0.04	0.04	P
32	Positive	0.06	0.07	0.06	P
33	Positive	0.06	0.06	0.06	P
34	Positive	0.07	0.07	0.07	P
35	Positive	0.06	0.04	0.07	P
36	Positive	0.06	0.07	0.07	P
37	Positive	0.07	0.06	0.06	P
38	Positive	0.07	0.08	0.09	P
39	Positive	0.05	0.06	0.08	P
40	Positive	0.1	0.07	0.08	P
41	Positive	0.09	0.08	0.08	P
42	Positive	0.08	0.09	0.08	P
43	Positive	0.09	0.09	0.11	P
44	Positive	0.08	0.09	0.08	P
45	Positive	0.07	0.08	0.09	P
46	Positive	0.07	0.06	0.07	P
47	Positive	0.08	0.09	0.07	P
48	Positive	0.07	0.08	0.11	P
49	Positive	0.08	0.08	0.09	P
50	Positive	0.06	0.08	0.09	P
101	Positive	0.06	0.09	0.08	P
102	Positive	0.07	0.06	0.05	P
103	Positive	0.07	0.07	0.05	P
104	Positive	0.06	0.04	0.08	P
105	Positive	0.08	0.1	0.08	P
106	Positive	0.07	0.09	0.08	P
107	Positive	0.08	0.08	0.09	P
108	Positive	0.07	0.07	0.08	P
109	Positive	0.07	0.07	0.07	P
110	Positive	0	0	0	N
111	Positive	0.08	0.07	0.07	P
112	Positive	0.04	0.02	0.02	P
113	Positive	0.06	0.03	0.02	P
114	Positive	0.07	0.06	0.07	P
115	Positive	0.06	0.08	0.08	P
116	Positive	0.08	0.08	0.08	P
117	Positive	0.08	0.09	0.08	P
118	Positive	0.09	0.08	0.09	P
119	Positive	0.08	0.07	0.08	P
120	Positive	0.1	0.08	0.09	P
121	Positive	0.07	0.08	0.06	P
122	Positive	0.09	0.1	0.1	P
123	Positive	0.09	0.09	0.08	P
124	Positive	0.07	0.05	0.06	P
125	Positive	0.1	0.1	0.09	P
126	Positive	0.09	0.06	0.05	P
127	Positive	0.08	0.08	0.1	P
128	Positive	0.08	0.07	0.09	P
129	Positive	0.05	0	0.03	P
130	Positive	0.04	0.05	0.04	P
131	Positive	0.07	0.1	0.1	P
132	Positive	0.09	0.1	0.1	P
133	Positive	0.1	0.11	0.11	P
134	Positive	0.08	0.08	0.07	P
135	Positive	0.07	0.07	0.07	P
136	Positive	0.08	0.07	0.06	P
137	Positive	0.08	0.07	0.07	P
138	Positive	0.06	0.08	0.07	P
139	Positive	0.09	0.06	0.07	P
140	Positive	0.08	0.08	0.06	P
141	Positive	0.07	0.06	0.06	P
142	Positive	0.08	0.07	0.07	P
143	Positive	0.07	0.07	0.08	P
144	Positive	0.08	0.08	0.07	P
145	Positive	0.08	0.05	0.06	P
146	Positive	0.08	0.07	0.07	P
147	Positive	0.07	0.07	0.09	P
148	Positive	0.08	0.07	0.07	P
149	Positive	0.07	0.08	0.08	P
150	Positive	0.06	0.08	0.06	P
201	Positive	0.07	0.05	0.06	P
8	Negative	0	0	0	N
51	Negative	0	0	0	N
52	Negative	0	0.02	0	N
53	Negative	0	0	0	N
55	Negative	0	0	0	N
56	Negative	0	0	0	N
57	Negative	0	0	0	N
58	Negative	0	0	0	N
59	Negative	0	0	0	N
60	Negative	0	0	0	N
61	Negative	0	0	0	N
62	Negative	0	0	0	N
63	Negative	0	0	0	N
64	Negative	0	0.02	0	N
65	Negative	0	0	0	N
66	Negative	0	0	0	N
67	Negative	0	0	0	N
68	Negative	0	0	0	N
69	Negative	0	0	0	N
70	Negative	0	0	0	N
71	Negative	0	0	0	N
72	Negative	0	0	0	N
73	Negative	0	0	0	N
74	Negative	0	0	0	N
75	Negative	0	0	0	N
76	Negative	0	0	0	N
77	Negative	0	0	0	N
78	Negative	0	0	0	N
79	Negative	0	0	0	N
80	Negative	0	0	0	N
81	Negative	0	0	0	N
82	Negative	0	0	0	N
83	Negative	0	0	0	N
84	Negative	0	0	0	N
85	Negative	0	0	0	N
86	Negative	0	0	0	N
87	Negative	0	0	0	N
88	Negative	0	0	0	N
89	Negative	0	0	0	N
90	Negative	0	0	0	N
91	Negative	0	0	0	N
92	Negative	0	0	0	N
93	Negative	0	0	0	N
94	Negative	0	0	0	N
95	Negative	0	0	0	N
96	Negative	0	0	0	N
97	Negative	0	0	0	N
98	Negative	0	0	0	N
99	Negative	0	0	0	N
100	Negative	0	0	0	N
151	Negative	0	0	0	N
152	Negative	0	0	0	N
153	Negative	0	0	0	N
154	Negative	0	0	0	N
155	Negative	0	0	0	N
156	Negative	0	0	0	N
157	Negative	0	0	0	N
158	Negative	0	0	0	N
159	Negative	0	0	0	N
160	Negative	0	0	0	N
161	Negative	0	0	0	N
162	Negative	0	0	0	N
163	Negative	0	0	0	N
164	Negative	0	0	0	N
165	Negative	0	0	0	N
166	Negative	0	0	0	N
167	Negative	0	0	0	N
168	Negative	0	0	0	N
169	Negative	0	0	0	N
170	Negative	0	0	0	N
171	Negative	0	0	0	N
172	Negative	0	0	0	N
173	Negative	0	0	0	N
174	Negative	0	0	0	N
175	Negative	0	0	0	N
176	Negative	0	0	0	N
177	Negative	0	0	0	N
178	Negative	0	0	0	N
179	Negative	0	0	0	N
180	Negative	0	0	0	N
181	Negative	0	0	0	N
182	Negative	0	0	0	N
183	Negative	0	0	0	N
184	Negative	0	0	0	N
186	Negative	0	0	0	N
187	Negative	0	0	0	N
188	Negative	0	0	0	N
189	Negative	0	0	0	N
190	Negative	0	0	0	N
192	Negative	0	0	0	N
193	Negative	0	0	0	N
194	Negative	0	0	0	N
195	Negative	0	0	0	N
196	Negative	0	0	0	N
198	Negative	0	0	0	N
199	Negative	0	0	0	N
200	Negative	0	0	0	N
54	Negative	0	0	0	N
185	Negative	0	0	0	N
191	Negative	0	0	0	N
197	Negative	0	0	0	N

## Sheet: FFPE_no_heat
Tube_ID	CWD_status	AFR1	AFR2	AFR3	AFR4	AFR5	AFR6	3of6_ 48h_FFPEnoheat
106FP	Positive	0	0	0	0	0	0	N
10FP	Positive	0	0	0	0	0	0	N
124FP	Positive	0	0	0	0	0	0	N
32FP	Positive	0	0	0	0	0.02	0	N
35FP	Positive	0	0	0	0	0	0	N
39FP	Positive	0	0	0	0	0	0	N
101FP	Positive	0.05	0.04	0.04	0.04	0.04	0.04	P
102FP	Positive	0.05	0.06	0.07	0.05	0.05	0.04	P
103FP	Positive	0.05	0.06	0.05	0.05	0.06	0.04	P
104FP	Positive	0.04	0.03	0.04	0.03	0.03	0.03	P
105FP	Positive	0.05	0.06	0.07	0.05	0.06	0.05	P
107FP	Positive	0.05	0.04	0.04	0.06	0.04	0.06	P
108FP	Positive	0.07	0.05	0.04	0.05	0.09	0.03	P
109FP	Positive	0.04	0.05	0.03	0.03	0.03	0.03	P
110FP	Positive	0.02	0.02	0.02	0.02	0.02	0	P
111FP	Positive	0.05	0.04	0.05	0.03	0.03	0.03	P
112FP	Positive	0.05	0.05	0.06	0.05	0.05	0.04	P
113FP	Positive	0.06	0.05	0.06	0.05	0.05	0.05	P
114FP	Positive	0.05	0.04	0.05	0.05	0.05	0.04	P
115FP	Positive	0.06	0.04	0.06	0.03	0.05	0.05	P
116FP	Positive	0.05	0.05	0.06	0.06	0.04	0.06	P
117FP	Positive	0.06	0.05	0.05	0.05	0.02	0.03	P
118FP	Positive	0.05	0.04	0.04	0.05	0.04	0.06	P
119FP	Positive	0.05	0.05	0.04	0.04	0.03	0.04	P
11FP	Positive	0.06	0.06	0.06	0.05	0.06	0.06	P
120FP	Positive	0.04	0.04	0.04	0.03	0.04	0.03	P
121FP	Positive	0.02	0	0.06	0.02	0	0	N
122FP	Positive	0.08	0.05	0.05	0.04	0.06	0.05	P
123FP	Positive	0.07	0.06	0.05	0.06	0.04	0.04	P
125FP	Positive	0.06	0.05	0.05	0.05	0.03	0.05	P
126FP	Positive	0.07	0.06	0.05	0.08	0.05	0.05	P
127FP	Positive	0.09	0.05	0.04	0.06	0.04	0.03	P
128FP	Positive	0.05	0.05	0.04	0.06	0.04	0.05	P
129FP	Positive	0	0.03	0	0.04	0	0.02	N
12FP	Positive	0.06	0.05	0.06	0.06	0.07	0.07	P
130FP	Positive	0.04	0.02	0.04	0.05	0	0.03	P
131FP	Positive	0.08	0	0.06	0.08	0.04	0.06	P
132FP	Positive	0.08	0.06	0.04	0.04	0.04	0.05	P
133FP	Positive	0.06	0.05	0.05	0.05	0.04	0.05	P
134FP	Positive	0.1	0.05	0.05	0.04	0.03	0.04	P
135FP	Positive	0.08	0.06	0.05	0.04	0.03	0.04	P
136FP	Positive	0.07	0.05	0.04	0.04	0.03	0.02	P
137FP	Positive	0.09	0.06	0.04	0.05	0.04	0.03	P
138FP	Positive	0.08	0.06	0.05	0.04	0.05	0.03	P
139FP	Positive	0.09	0.06	0.04	0.04	0.03	0.06	P
13FP	Positive	0.07	0.05	0.05	0.06	0.06	0.07	P
140FP	Positive	0.06	0.07	0.06	0.05	0.06	0.05	P
141FP	Positive	0.06	0.06	0.06	0.07	0.06	0.07	P
142FP	Positive	0.08	0.06	0.07	0.08	0.05	0.06	P
143FP	Positive	0.08	0.06	0.06	0.06	0.07	0.06	P
144FP	Positive	0.06	0.05	0.05	0.04	0.07	0.08	P
145FP	Positive	0.06	0.05	0.06	0.04	0.05	0.08	P
146FP	Positive	0.07	0.08	0.08	0.07	0.08	0.08	P
147FP	Positive	0.05	0.05	0.04	0.03	0.07	0.03	P
148FP	Positive	0.05	0.04	0.06	0.05	0.04	0.05	P
149FP	Positive	0.06	0.03	0.07	0.03	0.05	0.04	P
14FP	Positive	0.06	0.06	0.05	0.06	0.06	0.06	P
150FP	Positive	0.05	0.02	0.04	0.04	0.03	0.05	P
15FP	Positive	0.07	0.06	0.05	0.05	0.07	0.06	P
16FP	Positive	0.06	0.06	0.06	0.06	0.05	0.07	P
17FP	Positive	0.05	0.06	0.05	0.06	0.07	0.08	P
18FP	Positive	0.07	0.06	0.06	0.06	0.07	0.08	P
19FP	Positive	0.04	0.05	0.06	0.05	0.05	0.05	P
201FP	Positive	0.03	0.05	0.03	0.03	0.04	0.04	P
20FP	Positive	0.06	0.06	0.06	0.05	0.06	0.06	P
21FP	Positive	0.04	0.06	0.05	0.06	0.06	0.04	P
22FP	Positive	0.04	0.03	0.04	0.05	0.08	0.07	P
23FP	Positive	0.05	0.05	0.08	0.06	0.05	0.04	P
24FP	Positive	0.04	0.08	0.06	0.06	0.05	0.04	P
25FP	Positive	0.05	0.07	0.05	0.05	0.08	0.03	P
26FP	Positive	0.06	0.04	0.07	0.06	0.05	0.06	P
27FP	Positive	0.05	0.07	0.04	0.02	0.03	0.02	P
28FP	Positive	0.05	0.08	0.08	0.06	0.04	0.03	P
29FP	Positive	0.04	0.02	0	0.03	0.02	0.02	P
2FP	Positive	0.04	0.03	0.05	0.03	0.04	0.05	P
30FP	Positive	0.08	0.08	0.06	0.06	0.05	0.06	P
31FP	Positive	0.06	0.06	0.07	0.03	0.04	0.03	P
33FP	Positive	0.05	0.07	0.05	0.06	0.07	0.07	P
34FP	Positive	0.05	0.05	0.03	0.07	0.03	0.03	P
36FP	Positive	0.03	0.04	0.04	0.05	0.04	0.06	P
37FP	Positive	0.04	0.05	0.04	0.05	0.04	0.04	P
38FP	Positive	0.05	0.05	0.05	0.06	0.05	0.03	P
40FP	Positive	0.06	0.07	0	0.05	0.06	0.07	P
41FP	Positive	0.04	0.02	0.07	0.06	0.05	0.04	P
42FP	Positive	0.07	0.05	0.06	0.06	0.05	0.05	P
43FP	Positive	0.05	0.05	0.05	0.06	0.05	0.05	P
44FP	Positive	0.05	0.05	0.05	0.05	0.06	0.06	P
45FP	Positive	0.05	0.05	0.05	0.06	0.05	0.07	P
46FP	Positive	0.05	0.05	0.05	0.04	0.07	0.06	P
47FP	Positive	0.07	0.05	0.04	0.05	0.05	0.04	P
48FP	Positive	0.07	0.06	0.04	0.05	0.05	0.05	P
49FP	Positive	0.06	0.04	0.06	0.08	0.08	0.06	P
4FP	Positive	0.04	0.04	0.03	0.04	0.05	0.06	P
50FP	Positive	0.04	0.04	0.06	0.06	0.05	0.05	P
5FP	Positive	0.06	0.04	0.03	0.04	0.04	0.04	P
6FP	Positive	0.04	0.05	0.05	0.05	0.05	0.05	P
7FP	Positive	0.05	0.05	0.06	0.06	0.05	0.05	P
9FP	Positive	0.05	0.05	0.05	0.05	0.05	0.04	P
1FP	Positive	0.08	0.07	0.05	0.03	0.07	0.02	P
3FP	Positive	0.06	0.03	0.03	0.05	0.03	0.04	P
158FP	Negative	0.02	0	0.03	0	0.03	0	N
193FP	Negative	0.08	0.06	0.05	0.04	0.08	0.06	P
8FP	Positive	0	0.02	0	0	0	0	N
51FP	Negative	0	0	0	0	0	0	N
52FP	Negative	0	0	0	0	0	0.04	N
53FP	Negative	0	0	0	0	0	0	N
55FP	Negative	0	0	0	0	0	0	N
56FP	Negative	0	0	0	0	0	0	N
57FP	Negative	0	0	0	0	0.03	0.02	N
58FP	Negative	0	0	0	0	0	0	N
59FP	Negative	0	0	0	0	0	0	N
60FP	Negative	0	0	0	0	0	0	N
61FP	Negative	0	0	0	0	0	0	N
62FP	Negative	0.02	0	0	0	0	0	N
63FP	Negative	0	0	0	0	0	0	N
64FP	Negative	0	0	0	0	0	0	N
65FP	Negative	0	0	0	0	0	0	N
66FP	Negative	0	0	0	0	0	0	N
67FP	Negative	0	0	0	0	0	0	N
68FP	Negative	0	0	0	0	0	0	N
69FP	Negative	0	0	0	0	0	0	N
70FP	Negative	0	0	0	0	0	0	N
71FP	Negative	0	0	0	0	0	0	N
72FP	Negative	0	0	0	0	0	0	N
73FP	Negative	0	0	0	0	0	0	N
74FP	Negative	0	0	0	0	0	0	N
75FP	Negative	0	0	0	0	0	0	N
76FP	Negative	0	0	0	0	0	0	N
77FP	Negative	0	0	0	0	0	0	N
78FP	Negative	0	0	0	0	0	0	N
79FP	Negative	0	0	0	0	0	0	N
81FP	Negative	0	0	0.02	0	0	0	N
82FP	Negative	0	0	0	0	0	0	N
83FP	Negative	0	0	0	0	0	0	N
84FP	Negative	0	0	0	0	0	0	N
85FP	Negative	0	0	0	0	0	0	N
86FP	Negative	0	0	0	0	0	0	N
87FP	Negative	0	0	0	0	0	0	N
88FP	Negative	0	0	0	0	0	0	N
89FP	Negative	0	0	0	0	0	0	N
90FP	Negative	0	0	0	0	0	0	N
91FP	Negative	0	0	0	0	0	0	N
92FP	Negative	0	0	0	0	0	0	N
93FP	Negative	0	0	0	0	0	0	N
94FP	Negative	0	0	0	0	0.02	0	N
95FP	Negative	0	0	0	0	0	0	N
96FP	Negative	0	0	0	0	0	0	N
97FP	Negative	0	0	0	0	0	0	N
98FP	Negative	0	0	0	0	0	0	N
99FP	Negative	0	0	0	0	0	0	N
100FP	Negative	0	0	0	0	0	0	N
151FP	Negative	0	0	0	0	0	0	N
152FP	Negative	0.02	0	0	0	0	0	N
153FP	Negative	0	0	0	0	0	0	N
154FP	Negative	0	0	0	0.02	0	0	N
155FP	Negative	0	0.02	0	0	0	0	N
156FP	Negative	0	0	0	0	0	0	N
157FP	Negative	0	0.02	0	0	0	0	N
159FP	Negative	0	0.02	0	0	0	0	N
160FP	Negative	0	0	0	0	0	0	N
161FP	Negative	0	0	0	0	0	0	N
162FP	Negative	0	0	0	0	0	0	N
163FP	Negative	0	0	0	0	0	0	N
164FP	Negative	0	0	0	0	0	0	N
165FP	Negative	0	0	0	0	0	0	N
166FP	Negative	0	0	0	0	0	0	N
167FP	Negative	0	0	0	0	0	0.03	N
168FP	Negative	0	0	0	0	0	0	N
169FP	Negative	0	0	0	0	0	0	N
170FP	Negative	0	0	0	0	0	0	N
171FP	Negative	0	0	0	0	0	0	N
172FP	Negative	0	0	0	0	0	0	N
173FP	Negative	0	0	0	0	0	0	N
174FP	Negative	0	0	0	0	0	0	N
175FP	Negative	0.02	0	0	0	0	0	N
177FP	Negative	0	0	0	0	0	0	N
178FP	Negative	0	0	0	0	0	0	N
179FP	Negative	0	0	0	0	0	0	N
180FP	Negative	0	0	0	0	0	0	N
181FP	Negative	0	0	0	0	0	0	N
182FP	Negative	0	0	0	0	0.02	0	N
183FP	Negative	0	0	0	0	0	0	N
184FP	Negative	0	0	0	0	0	0	N
186FP	Negative	0	0	0	0	0	0	N
187FP	Negative	0	0	0	0	0	0	N
188FP	Negative	0	0	0	0	0	0	N
189FP	Negative	0	0	0	0	0	0	N
190FP	Negative	0	0.02	0	0	0	0	N
192FP	Negative	0	0	0	0	0	0	N
194FP	Negative	0	0	0	0	0	0	N
195FP	Negative	0	0	0	0	0.04	0	N
196FP	Negative	0.02	0.03	0	0.02	0	0	N
198FP	Negative	0	0.02	0	0.02	0	0	N
199FP	Negative	0	0	0	0	0	0	N
200FP	Negative	0	0	0	0	0	0	N
80FP	Negative	0	0	0	0	0	0	N
176FP	Negative	0	0	0	0	0	0	N
54FP	Negative	0	0	0	0	0	0	N
185FP	Negative	0	0	0	0	0	0	N
191FP	Negative	0	0	0	0	0	0	N
197FP	Negative	0	0	0	0	0	0	N

## Sheet: FFPE_heat
Tube_ID	CWD_status_ELISA	AFR1	AFR2	AFR3	AFR4	AFR5	AFR6	3of6_ 48h_FFPEheat
10FP	Positive	0.05	0.02	0.02	0.02	0.07	0.06	P
13FP	Positive	0.08	0.07	0.07	0.06	0.08	0.07	P
4FP	Positive	0.08	0.06	0.06	0.07	0.08	0.08	P
51FP	Negative	0	0	0	0	0	0	N
52FP	Negative	0	0	0	0	0	0	N
53FP	Negative	0	0	0	0	0	0	N
11FP	Positive	0.08	0.06	0.08	0.08	0.09	0.13	P
2FP	Positive	0.07	0.06	0.06	0.06	0.07	0.07	P
5FP	Positive	0.06	0.06	0.05	0.06	0.07	0.07	P
6FP	Positive	0.06	0.06	0.06	0.07	0.06	0.07	P
7FP	Positive	0.07	0.07	0.07	0.07	0.07	0.07	P
9FP	Positive	0.09	0.06	0.07	0.07	0.07	0.07	P
55FP	Negative	0	0	0	0	0	0	N
56FP	Negative	0	0	0.02	0	0	0	N
58FP	Negative	0	0	0	0	0	0	N
59FP	Negative	0	0	0	0	0	0	N
60FP	Negative	0	0	0	0	0	0	N
57FP	Negative	0	0.04	0.06	0	0	0	N
8FP	Negative	0	0.06	0.03	0	0.02	0	N
12FP	Positive	0.06	0.05	0.07	0.06	0.06	0.05	P
14FP	Positive	0.07	0.06	0.07	0.07	0.07	0.06	P
15FP	Positive	0.08	0.06	0.06	0.06	0.06	0.05	P
16FP	Positive	0.06	0.05	0.05	0.07	0.07	0.06	P
17FP	Positive	0.07	0.07	0.06	0.06	0.06	0.07	P
18FP	Positive	0.06	0.05	0.07	0.06	0.06	0.06	P
19FP	Positive	0.07	0.05	0.06	0.06	0.05	0.05	P
20FP	Positive	0.06	0.05	0.06	0.06	0.05	0.06	P
21FP	Positive	0.05	0.06	0.05	0.06	0.05	0.05	P
22FP	Positive	0.08	0.05	0.04	0.06	0.05	0.06	P
23FP	Positive	0.05	0.05	0.04	0.06	0.04	0.06	P
24FP	Positive	0.06	0.05	0.06	0.05	0.06	0.06	P
25FP	Positive	0.07	0.06	0.05	0.06	0.05	0.06	P
26FP	Positive	0.06	0.05	0.06	0.05	0.06	0.07	P
27FP	Positive	0.06	0.06	0.06	0.05	0.06	0.07	P
61FP	Negative	0	0	0	0	0	0	N
62FP	Negative	0	0	0	0	0	0	N
63FP	Negative	0	0	0	0	0	0	N
64FP	Negative	0	0	0	0	0	0	N
65FP	Negative	0	0	0	0	0	0	N
66FP	Negative	0	0	0	0.03	0	0	N
67FP	Negative	0	0	0	0	0	0	N
68FP	Negative	0	0	0	0	0	0	N
69FP	Negative	0	0	0	0	0	0	N
70FP	Negative	0	0	0	0	0	0	N
71FP	Negative	0	0	0	0	0	0	N
72FP	Negative	0	0	0	0	0	0	N
73FP	Negative	0	0	0	0	0.02	0	N
74FP	Negative	0	0	0	0	0	0	N
75FP	Negative	0	0	0	0	0	0	N
32FP	Positive	0.02	0.02	0	0	0.04	0	N
28FP	Positive	0.07	0.06	0.06	0.06	0.07	0.07	P
29FP	Positive	0.08	0.06	0.07	0.06	0.05	0.07	P
30FP	Positive	0.08	0.07	0.05	0.06	0.08	0.07	P
31FP	Positive	0.08	0.06	0.06	0.08	0.06	0.08	P
33FP	Positive	0.08	0.06	0.08	0.05	0.07	0.08	P
34FP	Positive	0.08	0.06	0.07	0.06	0.06	0.04	P
76FP	Negative	0	0	0	0	0	0	N
77FP	Negative	0	0	0	0	0	0	N
78FP	Negative	0	0	0	0	0	0	N
79FP	Negative	0	0	0	0	0	0	N
82FP	Negative	0	0	0	0	0	0	N
83FP	Negative	0	0	0	0	0	0	N
81FP	Negative	0	0.03	0	0	0.02	0	N
39FP	Positive	0	0	0	0	0	0	N
35FP	Positive	0.03	0.05	0.05	0.05	0.06	0	P
36FP	Positive	0.06	0.06	0.06	0.07	0.07	0.06	P
37FP	Positive	0.07	0.06	0.06	0.07	0.07	0.09	P
38FP	Positive	0.06	0.05	0.06	0.07	0.06	0.08	P
40FP	Positive	0.08	0.06	0.07	0.07	0.06	0.06	P
41FP	Positive	0.08	0.06	0.07	0.07	0.06	0.06	P
42FP	Positive	0.08	0.07	0.07	0.07	0.06	0.07	P
43FP	Positive	0.05	0.04	0.06	0.07	0.06	0.06	P
44FP	Positive	0.06	0.08	0.07	0.06	0.06	0.07	P
45FP	Positive	0.05	0.04	0.08	0.06	0.05	0.04	P
46FP	Positive	0.06	0.05	0.08	0.06	0.09	0.06	P
47FP	Positive	0.06	0.06	0.07	0.04	0.07	0.07	P
48FP	Positive	0.05	0.06	0.03	0.08	0.08	0.04	P
84FP	Negative	0	0	0	0	0	0	N
85FP	Negative	0	0	0	0	0	0	N
86FP	Negative	0	0	0	0	0	0	N
87FP	Negative	0	0	0	0	0	0	N
88FP	Negative	0	0	0	0	0	0	N
89FP	Negative	0	0	0	0	0	0	N
90FP	Negative	0	0	0	0	0	0	N
91FP	Negative	0	0	0	0	0	0	N
92FP	Negative	0	0	0	0	0	0	N
93FP	Negative	0	0	0	0	0	0	N
94FP	Negative	0	0	0	0	0	0	N
95FP	Negative	0	0	0	0	0	0	N
96FP	Negative	0	0	0	0	0	0	N
97FP	Negative	0	0	0	0	0	0	N
98FP	Negative	0	0	0	0	0	0	N
49FP	Positive	0.07	0.07	0.06	0.07	0.06	0.06	P
50FP	Positive	0.07	0.06	0.07	0.07	0.06	0.06	P
100FP	Negative	0	0	0	0	0	0	N
99FP	Negative	0	0	0	0	0	0	N
124FP	Positive	0	0	0	0	0	0	N
101FP	Positive	0.05	0.05	0.04	0.05	0.05	0.04	P
102FP	Positive	0.06	0.06	0.06	0.05	0.06	0.05	P
103FP	Positive	0.06	0.05	0.04	0.06	0.06	0.04	P
105FP	Positive	0.06	0.08	0.09	0.07	0.06	0.06	P
107FP	Positive	0.06	0.07	0.05	0.08	0.05	0.06	P
108FP	Positive	0.05	0.07	0.07	0.08	0.06	0.05	P
109FP	Positive	0.05	0.07	0.07	0.04	0.05	0.08	P
110FP	Positive	0.03	0.05	0.02	0.04	0.05	0.04	P
111FP	Positive	0.06	0.07	0.08	0.08	0.07	0.06	P
112FP	Positive	0.06	0.05	0.06	0.11	0.06	0.08	P
113FP	Positive	0.07	0.07	0.08	0.09	0.07	0.07	P
114FP	Positive	0.05	0.08	0.05	0.05	0.05	0.07	P
115FP	Positive	0.06	0.07	0.09	0.07	0.07	0.06	P
116FP	Positive	0.06	0.05	0.06	0.05	0.06	0.05	P
117FP	Positive	0.05	0.06	0.04	0.07	0.06	0.06	P
118FP	Positive	0.06	0.05	0.05	0.04	0.03	0.04	P
119FP	Positive	0.05	0.03	0.06	0.05	0.03	0.04	P
120FP	Positive	0.05	0.06	0.04	0.04	0.05	0.05	P
121FP	Positive	0.04	0	0.04	0	0	0	N
122FP	Positive	0.05	0.05	0.06	0.05	0.04	0.04	P
123FP	Positive	0.05	0.07	0.07	0.05	0.03	0.04	P
125FP	Positive	0.07	0.04	0.07	0.08	0.04	0.04	P
126FP	Positive	0.09	0.08	0.07	0.08	0.06	0.07	P
127FP	Positive	0.06	0.07	0.03	0.04	0.04	0.06	P
128FP	Positive	0.07	0.05	0.06	0.05	0.05	0.06	P
129FP	Positive	0.09	0.05	0.04	0.05	0.03	0.07	P
130FP	Positive	0.02	0.05	0.04	0.03	0.06	0.05	P
131FP	Positive	0.08	0.07	0.07	0.05	0.05	0.05	P
132FP	Positive	0.08	0.06	0.07	0.05	0.05	0.05	P
133FP	Positive	0.07	0.06	0.03	0.06	0.04	0.03	P
134FP	Positive	0.07	0.06	0.05	0.06	0.04	0.06	P
135FP	Positive	0.07	0.04	0.09	0.06	0.07	0.09	P
136FP	Positive	0.08	0.09	0.06	0.08	0.06	0.05	P
137FP	Positive	0.08	0.08	0.09	0.06	0.06	0.04	P
138FP	Positive	0.07	0.08	0.06	0.06	0.05	0.06	P
139FP	Positive	0.09	0.06	0.05	0.05	0.05	0.06	P
140FP	Positive	0.08	0.07	0.06	0.06	0.06	0.05	P
141FP	Positive	0.08	0.08	0.06	0.05	0.05	0.06	P
142FP	Positive	0.08	0.08	0.06	0.05	0.07	0.07	P
143FP	Positive	0.1	0.08	0.07	0.06	0.08	0.1	P
144FP	Positive	0.09	0.06	0.06	0.07	0.06	0.06	P
145FP	Positive	0.07	0.05	0.06	0.04	0.06	0.05	P
151FP	Negative	0	0	0	0	0	0	N
152FP	Negative	0	0	0	0	0	0	N
153FP	Negative	0	0	0	0	0	0	N
154FP	Negative	0	0	0	0	0	0	N
155FP	Negative	0	0	0	0	0	0	N
156FP	Negative	0	0	0	0	0	0	N
157FP	Negative	0	0	0	0.02	0	0	N
158FP	Negative	0	0	0.02	0	0	0	N
159FP	Negative	0.03	0	0	0.02	0	0	N
160FP	Negative	0	0	0	0	0	0	N
161FP	Negative	0	0	0	0	0	0	N
162FP	Negative	0	0	0	0	0	0	N
163FP	Negative	0	0	0	0	0	0	N
164FP	Negative	0	0	0	0	0	0	N
165FP	Negative	0	0	0	0	0	0	N
166FP	Negative	0	0	0	0	0	0	N
167FP	Negative	0	0	0	0	0	0	N
168FP	Negative	0	0	0	0	0	0	N
169FP	Negative	0.02	0	0	0	0	0	N
170FP	Negative	0	0	0	0.03	0	0	N
171FP	Negative	0	0	0	0	0	0	N
172FP	Negative	0	0	0	0	0	0	N
173FP	Negative	0	0	0	0	0.02	0	N
174FP	Negative	0	0.02	0	0	0	0	N
175FP	Negative	0	0	0.02	0	0	0	N
177FP	Negative	0	0	0	0	0	0	N
178FP	Negative	0	0	0	0	0	0	N
179FP	Negative	0	0	0	0	0	0	N
180FP	Negative	0	0	0	0	0	0	N
181FP	Negative	0	0	0	0	0	0	N
182FP	Negative	0	0	0	0	0	0	N
183FP	Negative	0	0	0	0.02	0	0	N
184FP	Negative	0	0	0	0	0	0	N
186FP	Negative	0	0	0	0	0	0	N
187FP	Negative	0	0	0	0	0	0	N
188FP	Negative	0	0	0	0	0	0	N
189FP	Negative	0	0	0.02	0	0	0	N
190FP	Negative	0	0	0	0	0	0	N
192FP	Negative	0	0	0	0	0.02	0	N
194FP	Negative	0	0	0	0	0	0	N
195FP	Negative	0	0	0	0	0	0	N
198FP	Negative	0	0	0	0.03	0	0	N
199FP	Negative	0	0	0	0	0	0	N
200FP	Negative	0	0	0	0	0	0	N
193FP	Negative	0.05	0.04	0.02	0.03	0.04	0.03	P
196FP	Negative	0	0.07	0	0.06	0	0	N
104FP	Positive	0.05	0.05	0.03	0.02	0.03	0.03	P
106FP	Positive	0.04	0.02	0.02	0.02	0.02	0.03	P
146FP	Positive	0.06	0.06	0.06	0.04	0.04	0.06	P
147FP	Positive	0.05	0.05	0.06	0.06	0.04	0.04	P
148FP	Positive	0.05	0.06	0.07	0.07	0.06	0.07	P
149FP	Positive	0.06	0.06	0.06	0.07	0.06	0.07	P
150FP	Positive	0.05	0.07	0.05	0.05	0.06	0.05	P
201FP	Positive	0.06	0.07	0.05	0.04	0.04	0.04	P
176FP	Negative	0	0	0	0	0	0	N
80FP	Negative	0	0	0	0	0	0	N
3FP	Positive	0.05	0.04	0.03	0.05	0	0.05	P
54F	Negative	0	0	0	0	0	0	N
185FP	Negative	0	0	0	0	0	0	N
191FP	Negative	0	0	0	0	0	0	N
197FP	Negative	0	0	0	0	0	0	N
1FP	Positive	0.06	0.07	0.04	0.05	0.04	0.06	P

## Sheet: FF
Tube_ID	CWD_status	AFR1	AFR2	AFR3	AFR4	AFR5	AFR6	3of6_ 48h_Formalin
2F	Positive	0.05	0.05	0.06	0.07	0.07	0.05	P
51F	Negative	0	0	0	0	0	0	N
52F	Negative	0	0	0	0	0	0	N
4F	Positive	0.05	0.06	0.07	0.05	0.06	0.08	P
53F	Negative	0	0	0	0	0	0	N
55F	Negative	0	0	0	0	0	0	N
56F	Negative	0	0	0	0	0	0	N
57F	Negative	0	0	0	0	0	0	N
58F	Negative	0	0	0	0	0	0	N
59F	Negative	0	0	0	0	0	0	N
5F	Positive	0.07	0.06	0.08	0.08	0.08	0.08	P
60F	Negative	0	0	0	0	0	0	N
6F	Positive	0.06	0.1	0.11	0.09	0.09	0.11	P
7F	Positive	0.08	0.07	0.08	0.09	0.09	0.09	P
8F	Negative	0	0	0	0	0	0	N
9F	Positive	0.1	0.1	0.14	0.11	0.13	0.11	P
10F	Positive	0.09	0.08	0.08	0.08	0.11	0.08	P
11F	Positive	0.08	0.1	0.1	0.1	0.11	0.1	P
12F	Positive	0.07	0.06	0.07	0.08	0.08	0.07	P
13F	Positive	0.09	0.1	0.1	0.1	0.12	0.11	P
14F	Positive	0.09	0.09	0.09	0.09	0.11	0.11	P
15F	Positive	0.09	0.09	0.09	0.1	0.1	0.08	P
16F	Positive	0.08	0.07	0.06	0.09	0.07	0.06	P
17F	Positive	0.05	0.05	0.05	0.05	0.04	0.04	P
18F	Positive	0.05	0.05	0.06	0.06	0.04	0.06	P
19F	Positive	0.03	0.03	0.06	0.04	0.04	0.04	P
20F	Positive	0.05	0.05	0.05	0.05	0.05	0.07	P
21F	Positive	0.04	0.05	0.05	0.04	0.04	0.05	P
22F	Positive	0.03	0.03	0.03	0.03	0.04	0.04	P
23F	Positive	0.05	0.06	0.05	0.04	0.06	0.05	P
24F	Positive	0.06	0.07	0.08	0.07	0.06	0.09	P
61F	Negative	0	0	0	0	0	0	N
62F	Negative	0	0	0	0	0	0	N
63F	Negative	0	0	0	0	0	0	N
64F	Negative	0	0	0	0	0	0	N
65F	Negative	0	0	0	0	0	0	N
66F	Negative	0	0	0	0	0	0	N
67F	Negative	0	0	0	0	0.02	0	N
68F	Negative	0	0	0	0	0	0	N
69F	Negative	0	0	0	0	0	0	N
70F	Negative	0	0	0	0	0	0	N
71F	Negative	0	0	0	0	0	0	N
72F	Negative	0	0	0	0	0	0	N
73F	Negative	0	0	0	0	0	0	N
74F	Negative	0	0	0	0	0	0	N
75F	Negative	0	0	0	0	0	0.02	N
25F	Positive	0.04	0.04	0.04	0.04	0.04	0.05	P
26F	Positive	0.03	0.03	0.05	0.04	0.03	0.03	P
27F	Positive	0.08	0.05	0.06	0.06	0.08	0.06	P
28F	Positive	0.05	0.05	0.06	0.04	0.05	0.04	P
29F	Positive	0.08	0.05	0.06	0.07	0.06	0.07	P
30F	Positive	0.07	0.06	0.06	0.06	0.08	0.08	P
31F	Positive	0.05	0.04	0.06	0.04	0.05	0.05	P
32F	Positive	0	0	0.05	0.05	0	0	N
33F	Positive	0.05	0.06	0.04	0.06	0.05	0.06	P
34F	Positive	0.02	0.06	0.05	0.06	0.06	0.04	P
35F	Positive	0	0	0	0	0	0	N
36F	Positive	0.07	0.05	0.05	0.06	0.07	0.06	P
37F	Positive	0.06	0.08	0.05	0.05	0.06	0.06	P
38F	Positive	0.07	0.06	0.07	0.06	0.08	0.07	P
39F	Positive	0	0.05	0	0.02	0	0	N
76F	Negative	0	0	0	0	0	0	N
77F	Negative	0	0	0	0	0	0	N
78F	Negative	0	0	0	0	0	0	N
79F	Negative	0	0	0	0	0	0	N
81F	Negative	0	0	0	0	0	0	N
82F	Negative	0	0	0	0	0	0	N
83F	Negative	0	0	0	0	0	0	N
84F	Negative	0	0	0	0	0	0	N
85F	Negative	0	0	0	0	0	0	N
86F	Negative	0	0	0	0	0	0	N
87F	Negative	0	0	0	0	0	0	N
88F	Negative	0	0	0	0	0	0	N
89F	Negative	0	0	0	0	0	0	N
100F	Negative	0	0	0	0	0	0	N
40F	Positive	0.05	0.05	0.05	0.05	0.04	0.05	P
41F	Positive	0.04	0.04	0.04	0.04	0.04	0.05	P
42F	Positive	0.05	0.04	0.06	0.04	0.05	0.04	P
43F	Positive	0.06	0.05	0.05	0.05	0.04	0.06	P
44F	Positive	0.05	0.05	0.05	0.05	0.05	0.05	P
45F	Positive	0.04	0.05	0.05	0.05	0.06	0.05	P
46F	Positive	0.04	0.04	0.04	0.04	0.05	0.04	P
47F	Positive	0.05	0.04	0.04	0.05	0.04	0.05	P
48F	Positive	0.05	0.05	0.06	0.04	0.04	0.04	P
49F	Positive	0.04	0.04	0.04	0.05	0.05	0.04	P
50F	Positive	0.04	0.04	0.04	0.04	0.05	0.04	P
90F	Negative	0	0	0	0	0	0	N
91F	Negative	0	0	0	0	0	0	N
92F	Negative	0	0	0	0	0	0	N
93F	Negative	0	0	0	0	0	0	N
94F	Negative	0	0	0	0	0	0	N
95F	Negative	0	0	0	0	0	0	N
96F	Negative	0	0	0	0	0	0	N
97F	Negative	0	0	0	0	0	0	N
98F	Negative	0	0	0	0	0	0	N
99F	Negative	0	0	0	0	0	0	N
160F	Negative	0	0	0	0	0	0	N
161F	Negative	0	0	0	0	0	0	N
162F	Negative	0	0	0	0	0	0	N
163F	Negative	0	0	0	0	0	0.02	N
164F	Negative	0	0	0	0.03	0	0	N
165F	Negative	0	0	0	0	0	0	N
166F	Negative	0	0	0	0	0	0	N
167F	Negative	0	0	0	0	0	0	N
168F	Negative	0	0	0	0	0	0	N
169F	Negative	0	0	0	0	0	0	N
170F	Negative	0	0	0	0	0	0	N
171F	Negative	0	0	0	0	0	0	N
172F	Negative	0	0	0	0	0	0	N
173F	Negative	0	0	0	0	0	0	N
174F	Negative	0	0	0	0	0	0	N
175F	Negative	0	0	0	0	0	0	N
177F	Negative	0.02	0	0	0	0	0	N
178F	Negative	0	0	0	0	0	0	N
179F	Negative	0	0	0	0	0	0	N
180F	Negative	0	0	0.02	0	0.02	0	N
181F	Negative	0	0	0	0	0	0	N
182F	Negative	0	0	0	0	0	0	N
183F	Negative	0	0.02	0	0	0	0.02	N
184F	Negative	0	0	0	0	0	0	N
186F	Negative	0	0	0	0	0	0	N
187F	Negative	0	0	0	0.02	0	0	N
188F	Negative	0.02	0.02	0	0	0	0	N
189F	Negative	0	0	0	0	0	0	N
190F	Negative	0	0	0	0	0	0	N
192F	Negative	0	0	0	0	0	0	N
193F	Negative	0	0	0	0	0	0	N
194F	Negative	0.02	0	0	0	0	0	N
195F	Negative	0.02	0	0	0	0	0	N
151F	Negative	0	0	0	0	0	0	N
152F	Negative	0	0	0	0	0	0	N
153F	Negative	0	0	0	0	0	0	N
154F	Negative	0	0	0	0	0	0	N
155F	Negative	0	0	0	0	0.03	0	N
156F	Negative	0	0	0	0	0	0	N
157F	Negative	0	0	0	0	0	0	N
158F	Negative	0	0	0	0	0	0	N
159F	Negative	0	0	0	0	0	0	N
196F	Negative	0	0	0	0	0	0	N
198F	Negative	0	0	0	0	0	0	N
199F	Negative	0	0	0	0	0	0	N
200F	Negative	0	0	0	0	0	0	N
101F	Positive	0.04	0.04	0.04	0.04	0.04	0.06	P
102F	Positive	0.05	0.04	0.04	0.05	0.06	0.07	P
103F	Positive	0.04	0.03	0.04	0.02	0.04	0	P
105F	Positive	0.06	0.05	0.06	0.05	0.07	0.07	P
107F	Positive	0.05	0.06	0.06	0.06	0.08	0.08	P
108F	Positive	0.05	0.05	0.05	0.07	0.07	0.06	P
109F	Positive	0.04	0.05	0.07	0.04	0.05	0.06	P
110F	Positive	0.02	0	0	0	0	0	N
111F	Positive	0.04	0.03	0.04	0.03	0.02	0.03	P
112F	Positive	0.04	0.04	0.02	0.04	0.04	0.05	P
113F	Positive	0.02	0	0.02	0.02	0	0.04	N
114F	Positive	0.03	0.04	0.04	0.03	0.05	0.04	P
115F	Positive	0	0.02	0	0	0.03	0.02	N
116F	Positive	0.05	0.04	0.03	0.04	0.04	0.05	P
117F	Positive	0.05	0.05	0.07	0.07	0.06	0.06	P
118F	Positive	0.03	0.05	0.04	0.05	0.05	0.04	P
119F	Positive	0.04	0.04	0.04	0.04	0.05	0.06	P
120F	Positive	0.07	0.06	0.06	0.06	0.06	0.07	P
121F	Positive	0.02	0.02	0	0.02	0.03	0.03	P
122F	Positive	0.07	0.04	0.06	0.05	0.05	0.07	P
123F	Positive	0.06	0.06	0.08	0.08	0.07	0.05	P
124F	Positive	0	0	0	0	0	0	N
125F	Positive	0.06	0.06	0.08	0.05	0.07	0.06	P
127F	Positive	0.03	0.05	0.04	0.05	0.05	0.04	P
128F	Positive	0.04	0.04	0.04	0.04	0.05	0.06	P
129F	Positive	0.07	0.06	0.06	0.06	0.06	0.07	P
130F	Positive	0.02	0.02	0	0.02	0.03	0.03	P
131F	Positive	0.07	0.04	0.06	0.05	0.05	0.07	P
132F	Positive	0.06	0.06	0.08	0.08	0.07	0.05	P
133F	Positive	0.04	0.05	0.04	0.06	0.05	0.06	P
134F	Positive	0.02	0.04	0.04	0.03	0.04	0	P
135F	Positive	0.06	0.06	0.06	0.08	0.07	0.07	P
136F	Positive	0.06	0.06	0.06	0.06	0.05	0.06	P
137F	Positive	0.05	0.05	0.06	0.07	0.07	0.08	P
138F	Positive	0.05	0.07	0.07	0.06	0.07	0.07	P
139F	Positive	0.07	0.05	0.06	0.06	0.06	0.07	P
140F	Positive	0.07	0.07	0.06	0.06	0.05	0.06	P
141F	Positive	0.08	0.06	0.08	0.07	0.08	0.07	P
142F	Positive	0.11	0.05	0.06	0.04	0.04	0.06	P
143F	Positive	0.06	0.05	0.06	0.05	0.05	0.05	P
144F	Positive	0.1	0.05	0.07	0.06	0.12	0.05	P
145F	Positive	0.07	0.07	0.1	0.08	0.07	0.09	P
146F	Positive	0.06	0.06	0.07	0.07	0.06	0.07	P
147F	Positive	0.07	0.06	0.08	0.07	0.08	0.07	P
148F	Positive	0.08	0.07	0.08	0.09	0.06	0.08	P
149F	Positive	0.08	0.11	0.12	0.07	0.1	0.1	P
150F	Positive	0.07	0.09	0.08	0.07	0.08	0.08	P
201F	Positive	0.08	0.08	0.09	0.09	0.07	0.08	P
104F	Positive	0.03	0.06	0.04	0.03	0.03	0.02	P
106F	Positive	0	0	0	0	0	0	N
176F	Negative	0	0	0	0	0	0	N
80F	Negative	0	0	0	0.02	0	0.02	N
185F	Negative	0	0	0	0	0	0	N
191F	Negative	0	0	0	0	0	0	N
197F	Negative	0	0	0	0	0	0	N
1F	Positive	0.1	0.06	0.07	0.06	0.07	0.06	P
3F	Positive	0.04	0.05	0.03	0.04	0.04	0.03	P
54F	Negative	0	0	0	0	0	0	N
126F	Positive	0.07	0.06	0.04	0.05	0.04	0.06	P

## Sheet: Controls
Frozen/Fresh RPLN RT-QuIC Controls
ID	CWD_status_ELISA	AFR1	AFR2	AFR3
Positive_control	Positive	0.07	0.05	0.08
Negative_control	Negative	0	0.04	0.02
Positive_control	Positive	0.07	0.07	0.09
Negative_control	Negative	0	0	0
Positive_control	Positive	0.06	0.05	0.08
Negative_control	Negative	0	0.02	0
Positive_control	Positive	0.06	0.06	0.09
Negative_control	Negative	0	0	0
Positive_control	Positive	0.08	0.08	0.07
Negative_control	Negative	0	0	0
Positive_control	Positive	0.07	0.05	0.08
Negative_control	Negative	0	0	0
Positive_control	Positive	0.08	0.07	0.07
Negative_control	Negative	0	0	0
Positive_control	Positive	0.04	0.05	0.05
Negative_control	Negative	0	0	0
Positive_control	Positive	0.06	0.06	0.06
Negative_control	Negative	0	0	0
Positive_control	Positive	0.08	0.08	0.08
Negative_control	Negative	0	0.02	0
Formalin-fixed RPLN RT-QuIC Controls
ID	CWD_status_ELISA	AFR1	AFR2	AFR3
Positive_control	Positive	0.06	0.07	0.07
Negative_control	Negative	0	0	0
Positive_control	Positive	0.05	0.05	0.05
Negative_control	Negative	0.03	0	0
Positive_control	Positive	0.06	0.07	0.06
Negative_control	Negative	0	0	0
Positive_control	Positive	0.05	0.06	0.09
Negative_control	Negative	0	0	0
Positive_control	Positive	0.07	0.09	0.08
Negative_control	Negative	0	0	0
Positive_control	Positive	0.07	0.06	0.05
Negative_control	Negative	0	0	0
Positive_control	Positive	0.07	0.07	0.07
Negative_control	Negative	0	0	0
Positive_control	Positive	0.05	0.05	0.05
Negative_control	Negative	0.02	0	0.02
Positive_control	Positive	0.07	0.06	0.07
Negative_control	Negative	0	0	0
Positive_control	Positive	0.05	0.05	0.04
Negative_control	Negative	0	0	0.02
Positive_control	Positive	0.04	0.06	0.06
Negative_control	Negative	0	0	0
Positive_control	Positive	0.07	0.06	0.07
Negative_control	Negative	0	0	0
Positive_control	Positive	0.06	0.05	0.08
Negative_control	Negative	0	0	0
Positive_control	Positive	0.06	0.07	0.06
Negative_control	Negative	0	0	0
Positive_control	Positive	0.07	0.06	0.07
Negative_control	Negative	0	0	0
Positive_control	Positive	0.06	0.05	0.08
Negative_control	Negative	0	0	0
Positive_control	Positive	0.05	0.06	0.06
Negative_control	Negative	0	0	0
Heat treated 4 Scrolls
ID	CWD_status_ELISA	AFR1	AFR2	AFR3
Positive_control	Positive	0.07	0.06	0.07
Negative_control	Negative	0	0	0
Positive_control	Positive	0.06	0.09	0.07
Negative_control	Negative	0	0	0
Positive_control	Positive	0.06	0.07	0.07
Negative_control	Negative	0	0	0
Positive_control	Positive	0.06	0.07	0.07
Negative_control	Negative	0	0	0
Positive_control	Positive	0.07	0.07	0.07
Negative_control	Negative	0	0.03	0
Positive_control	Positive	0.06	0.06	0.07
Negative_control	Negative	0	0	0
Positive_control	Positive	0.05	0.06	0.06
Negative_control	Negative	0	0	0
Positive_control	Positive	0.07	0.08	0.07
Negative_control	Negative	0	0	0
Positive_control	Positive	0.07	0.06	0.1
Negative_control	Negative	0	0	0
Positive_control	Positive	0.06	0.06	0.05
Negative_control	Negative	0	0	0
Positive_control	Positive	0.07	0.07	0.06
Negative_control	Negative	0	0	0
Positive_control	Positive	0.07	0.06	0.05
Negative_control	Negative	0	0	0
Positive_control	Positive	0.06	0.05	0.06
Negative_control	Negative	0	0	0
Positive_control	Positive	0.05	0.05	0.05
Negative_control	Negative	0	0	0
Positive_control	Positive	0.05	0.05	0.05
Negative_control	Negative	0	0	0
No Heat Treated Scrolls
ID	CWD_status_ELISA	AFR1	AFR2	AFR3
Positive_control	Positive	0.06	0.07	0.08
Negative_control	Negative	0	0	0
Positive_control	Positive	0.05	0.05	0.06
Negative_control	Negative	0	0	0
Positive_control	Positive	0.08	0.07	0.09
Negative_control	Negative	0	0	0
Positive_control	Positive	0.06	0.08	0.07
Negative_control	Negative	0	0	0
Positive_control	Positive	0.06	0.06	0.06
Negative_control	Negative	0	0	0
Positive_control	Positive	0.08	0.08	0.08
Negative_control	Negative	0	0.03	0.04
Positive_control	Positive	0.06	0.05	0.06
Negative_control	Negative	0	0	0
Positive_control	Positive	0.07	0.05	0.06
Negative_control	Negative	0	0	0
Positive_control	Positive	0.05	0.05	0.08
Negative_control	Negative	0	0	0
Positive_control	Positive	0.05	0.04	0.04
Negative_control	Negative	0	0	0
Positive_control	Positive	0.06	0.06	0.04
Negative_control	Negative	0	0	0.03
Positive_control	Positive	0.07	0.04	0.05
Negative_control	Negative	0	0	0
Positive_control	Positive	0.04	0.03	0.03
Negative_control	Negative	0	0	0
Positive_control	Positive	0.06	0.04	0.03
Negative_control	Negative	0	0	0
Positive_control	Positive	0.06	0.05	0.06
Negative_control	Negative	0	0	0
Positive_control	Positive	0.04	0.04	0.03
Positive_control	Negative	0	0	0
Negative_control	Positive	0.04	0.03	0.03
Positive_control	Negative	0	0	0
